# Supplementary material for: Effect of intraoperative systemic magnesium sulphate on postoperative Richmond Agitation-Sedation Scale score after endovascular repair of aortic aneurysm under general anesthesia: A double-blind, randomized, controlled trial
Source: PLoS One. 2023 Feb 7;18(2):e0281457. doi: 10.1371/journal.pone.0281457 (PMC9904453; doi:10.1371/journal.pone.0281457)
Supplement: S1 Data — (XLSX) [file pone.0281457.s005.xlsx]

## Sheet: Sheet1
number	sex	age	height	weight	eGFR	ope	HT	DM	Asthma	allegy	smokeing_history	Mg_0	ideal_BW	used_BW	amount_ml	total	HT	DM	mental disorder	stroke	anesth time	ope time	Mg_administered_total_ml	Mg_administered_total_mg_kg	ICU_admission_RASS	IA_CAM_ICU_1yousei	IA_NRS	1_RASS	1_CAMICU	1_NRS	6_RASS	6_CAM_ICU	6_NRS	12_RASS	12_CAM_ICU	12_NRS	24_RASS	24_CAM_ICU	24_NRS	aserio_1	DEX_1	stay	Mg0	Mg1	Mg2	ionMg0	ionMg1	ionMg2	fentanyl(mcg)
2	1	76	165	60	72	EVAR	1	0	0	0	0	0	59.895	60	15	30	1	0	0	1	252	191	25	52.0833	0	1	10	0	1	10	0	0	0	0	0	3	0	0	3	0	0	1	1.7	1.7	1.7	0.44	0.4	0.47	300
4	1	72	160	62	60	EVAR	1	0	0	0	1	0	56.32	56.3	14	28	1	0	0	0	210	158	23.8	52.8419	0	0	8	0	0	7	0	0	1	0	0	4	0	0	6	0	0	1	1.8	1.9	2	0.49	0.48	0.52	200
6	0	77	157	67.6	37	TEVAR	1	1	0	0	0	0	54.2278	54	14	28	1	1	0	0	250	180	21.7	50.2315	0	0	6	0	0	6	0	0	4	0	0	2	0	0	4	0	0	1	1.7	1.7	1.8		0.4	0.5	300
8	1	76	167	55	62	EVAR	1	0	0	0	1	0	61.3558	61	15	30	1	0	0	0	267	209	27.5	56.3525	0	0	0	0	0	0	0	0	0	0	0	2	0	0	1	0	0	1	1.8	1.9	1.9	0.53	0.45	0.51	250
11	0	83	145	53	44	EVAR	1	0	0	0	0	0	46.255	44	11	22	1	0	0	0	206	160	22	62.5	0	0	5	0	0	3	0	0	2	0	0	1	0	0	1	0	1	1	2.1	2	2.1	0.42		0.55	200
12	1	82	170	67	78	TEVAR	0	0	0	0	0	0	63.58	64	16	32	1	0	0	0	160	96	18.7	36.5234	0	0	0	0	0	0	0	0	0	0	0	0	0	0	0	0	0	1	1.9	2	1.9	0.49	0.48	0.51	200
14	1	69	158	68	82	TEVAR	1	0	0	0	1	0	54.9208	55	13	26	1	0	0	0	219	154	26	59.0909	0	0	8	0	0	5	0	0	5	0	0	5	0	0	3	1	0	1	1.9	1.9	1.8	0.54	0.54	0.51	400
17	1	64	176	72	41	TEVAR	1	0	0	0	0	0	68.1472	68	17	34	1	0	0	0	174	120	24.9	45.7721	0	0	1	0	0	2	0	0	3	0	0	1	0	0	1	1	0	1	2	1.9	2	0.51	0.51	0.55	350
18	0	86	152	48	41	EVAR	1	0	0	1	1	0	50.8288	48	12	24	1	0	0	0	368	304	20	52.0833	0	0	9	0	0	8	0	0	9	0	0	6	0	0	3	1	1	1	1.8	1.7	2	0.53	0.54	0.56	250
22	1	80	160	50	77	EVAR	0	0	0	0	0	0	56.32	50	13	26	1	0	0	0	211	154	18.3	45.75	0	0	7	0	0	5	0	0	5	0	0	0	0	0	0	1	1	1	2	2.1	2	0.61	0.6	0.53	200
25	1	89	158	57	74	EVAR	1	0	0	0	1	0	54.9208	55	14	28	1	0	0	0	127	65	23.3	52.9545	0	0	0	0	0	8	0	0	3	0	0	0	0	0	0	0	0	1	1.9	1.9	2	0.44	0.47	0.51	150
26	1	68	163	58	75	EVAR	1	0	1	0	1	0	58.4518	58	15	30	1	0	0	0	165	116	17.5	37.7155	0	0	0	0	0	0	0	0	0	0	0	0	0	0	0	0	0	1	1.6	1.7	1.8	0.42	0.48	0.42	200
28	1	79	165	66	66	EVAR	1	0	0	0	0	0	59.895	60	15	30	1	0	0	0	245	183	24	50	0	0	2	0	0	4	0	0	0	0	0	0	0	0	0	0	0	1	2	2	1.8	0.56	0.56	0.52	350
29	1	69	169	65	89	TEVAR	1	1	0	0	1	0	62.8342	60	15	30	1	1	0	0	296	232	26.5	55.2083	0	0	0	0	0	0	0	0	2	0	0	0	0	0	0	0	0	1	1.9	1.9	2	0.53	0.56	0.58	200
30	1	70	150	67	95	EVAR	0	0	0	0	0	0	49.5	50	13	26	1	1	0	0	200	143	19	47.5	0	0	1	0	0	5	0	0	0	0	0	0	0	0	1	0	0	1	2	2	2	0.5	0.54	0.51	150
32	1	76	160	50	70	EVAR	1	0	0	0	1	0	56.32	50	13	26	1	0	0	0	245	191	21.7	54.25	0	0		0	0			0	2		0	1	0	0	0	0	0	1	1.8	1.7	1.6	0.5	0.46	0.45	250
34	1	85	160	56	50	EVAR	1	0	0	0	1	0	56.32	56	14	28	1	0	0	0	222	148	19	42.4107	0	0	3	0		5	0	0	2	0	0	0				0	0	1	1.9	1.9	1.8	0.48	0.49	0.46	200
38	1	73	163	51	111	EVAR	1	0	0	1	1	0	58.4518	58	14.5	29	1	0	0	0	137	97	18	38.7931	0	0	3	0	0	3	0	0	1	0	0	1	0	0	1	0	0	1	2.1	2	2	0.46	1.16	0.49	200
41	0	77	153	56	68	EVAR	1	0	0	1	1	0	51.4998	51.5	12.875	25.75	0	0	0	0	193	129	17.6	42.7184	0	0	5	0	0	5	0	0	5	0	0	0	0	0	0	1	1	1	1.9	1.8	1.9	0.43	0.45	0.47	150
42	1	84	161	64	39	EVAR	1	0	0	1	1	0	57.0262	57	14.25	28.5	1	0	0	1	252	195	28.5	62.5	-1			0	0	0	-2			-3			-1	0	0	1	1	1	1.8	1.8	1.9	0.45	0.44	0.46	150
44	1	88	161	62	64	EVAR	0	1	0	0	0	0	57.0262	57	14.25	28.5	0	0	0	0	223	173	23.8	52.193	1	1	5	1	0	7	0	0	1	0	0	2	0	0	1	1	0	1	1.9	1.8	1.9	0.46	0.47	0.47	200
48	1	84	158	60	35	EVAR	1	0	0	0	0	0	55	55	14	28	0	0	0	0	182	138	22.9	52.0455	0	0	5	0	0	5	0	0	2	0	0	1	0	0	1	1	0	1		2.1	2.2	0.43	0.43	0.47	200
52	1	78	163	63	66	EVAR	1	0	0	0	1	0	59	59	15	30	1	0	0	1	138	90	18	38.1356	-1	0	2	-1	0	3	-1	0	0	0	0	0	0	0	0	0	0	1	2.4	2.3	2.3	0.51	0.54	0.5	200
55	0	76	153	53	92	TEVAR	1	0	0	0	0	0	52	52	13	26	0	0	0	0	168	112	15.2	36.5385	0	0	0	0	0	0	0	0	1	0	0	0	0	0	0	0	1	3	2.1	2	2	0.44	0.39	0.42	300
56	1	79	161	51	55	TEVAR	1	0	0	0	1	0	57	52	13	26	1	0	0	0	187	128	20	48.0769	0	0	0	0	0	0	0	0	0	0	0	0	0	0	0	0	0	1	1.8	1.9	1.9	0.38	0.41	0.5	200
59	1	76	173	64	44	EVAR	1	0	0	0	1	0	66	64	16	32	1	0	0	0	200	157	22.4	43.75	0	0	0	0	0	0	0	0	0	0	0	0	0	0	0	0	0	3	2.2	2.2	2.1	0.44	0.44	0.43	200
60	1	69	164	62	70	TEVAR	1	0	0	0	0	0	59	62	15	30	1	0	0	0	151	111	20	40.3226	0	0	5	0	0	5	0	0	2	0	0	1	0	0	1	0	0	1	1.6	1.8	1.9	0.4	0.4	0.39	200
61	0	86	159	59	51	EVAR	1	0	0	0	0	0	56	59	15	30	1	0	0	1	161	116	19	40.2542	0	0	6	0	0	3	0	0	3	0	0	3	0	0	2	1	0	1	2	2	2	0.46	0.47	0.46	200
63	1	79	168	74	71	EVAR	0	0	0	1	0	0	62	62	15	30	0	0	0	0	214	173	23.5	47.379	-1	0	7	0	0	7	0	0	5	-1	0	0	0	0	2	3	1	1	2.4	2.3	2.4	0.47	0.47	0.47	100
64	1	77	165	70	49	EVAR	1	1	0	0	1	0	60	60	16	32	1	1	0	0	198	151	23.5	48.9583	0	0	6	0	0	3	0	0	3	0	0	3	0	0	3	0	0	1	1.9	1.9	1.8	0.53	0.52	0.48	150
65	1	74	164	53	47	EVAR	1	0	1	0	0	0	59	53	15	30	1	0	0	0	199	152	22.5	53.066	0	0	0	0	0	0	0	0	0	0	0	0	0	0	0	3	0	1	2	2.1	2	0.53	0.54	0.53	150
66	1	73	169	80	35	EVAR	1	1	0	1	0	0	63	63	16	31	1	1	0	0	199	150	26	51.5873	0	0	2	0	0	4	0	0	3	0	0	3	0	0	0	0	0	1	1.9	1.9	1.9	0.5	0.47	0.5	200
1	1	80	165	60	100	EVAR	1	1	0	0	1	1	59.895	60	15	30	1	0	0	0	218	150	30	62.5	0	0	0	0	0	3	0	0	3	0	0	0	0	0	0	0	0	1	1.8	2.7	2.2	0.51	0.64	0.58	200
3	1	64	175	84	67	EVAR	1	0	0	0	0	1	67	67.375	17	34	1	0	0	0	281	204	28.3	52.5046	0	0	1	0	0	1	0	0	7	-1	0	1	0	0	1	2	1	1	1.8	2.7	2.1	0.5	0.69	0.57	450
5	1	77	154	69	32	EVAR	0	0	0	0	1	1	52.1752	52	13	26	0	0	0	0	247	183	20.4	49.0385	-1	0	0	0	0	3	0	0	3	0	0	2	0	0	4	1	0	1	2.3	3.3	2.5	0.82	0.6	0.73	300
7	1	91	165	55	48	EVAR	1	0	0	0	0	1	59.9	55	14	28	1	0	0	0	172	111	20	45.4545	-1	0		0	0		0	0	1	0	0	1	0	0	0	0	0	1	2.3		2.2	0.69	0.75	0.59	100
10	1	86	163	60	41	EVAR	1	0	0	0	0	1	58.4518	58	15	30	0	0	0	0	174	134	21.3	45.9052	0	0	0	0	0	0	0	0	0	0	0	0	0	0	0	0	1	1	1.9	2.6	2.2	0.49	0.66	0.58	200
13	1	77	153	61	58	TEVAR	1	0	0	0	0	1	51.4998	52	13	26	1	0	0	0	189	125	19.5	46.875	0	0	5	0	0	5	0	0	1	0	0	1	0	0	1	0	0	1	2.3	2.8	2	0.62	0.73	0.57	300
15	1	78	160	61	70	EVAR	1	0	0	0	1	1	56.32	56	14	28	1	0	0	0	330	281	28	62.5	-1		0	-1	0	0	0	0	0	0	0	0	0	0	0	0	1	1	2.1	3	2.5	0.58	0.74	0.66	450
16	1	76	170	69	65	EVAR	1	0	0	0	1	1	63.58	64	16	32	1	0	0	0	153	99	24	46.875	-1	1	1	-1	0	0	0	0	1	-1	0	1	-1	0	1	0	1	1	2.4	2.7	2.2	0.63	0.69	0.61	200
19	1	76	166	74	55	TEVAR	1	0	0	1	1	1	60.6232	61	15	30	1	0	0	0	207	150	25	51.2295	0		0	0	0	4	0	0	2	0	0	0	0	0	3	1	0	1	1.8	2.6	2.1	0.5	0.6	0.59	200
20	1	77	179	58	46	EVAR	0	1	0	0	0	1	70.4902	58	15	30	1	1	0	0	229	173	30	64.6552	0	0	0	0	0	0	0	0	0	0	0	0	0	0	0	0	0	1	2.1	2.9	2.4	0.6	0.71	0.59	200
21	1	76	160	60	57	EVAR	1	0	0	0	0	1	56.32	56	14	28	1	0	0	0	176	115	19.1	42.6339	0	0	3	0	0	4	0	0	4	0	0	1					0	1	2.1	3	2.2	0.59	0.81	0.63	200
23	1	66	168	69	65	EVAR	0	0	0	0	1	1	62.0928	62	16	32	1	0	0	0	207	125	21.9	44.1532	0	0	2	0	0	2	0	0	2	0	0	2	0	0	2	0	0	1	2	2.6	2.2	0.54	0.68	0.56	200
24	1	86	167	58	68	EVAR	0	0	0	1	0	1	61.3558	58	15	30	1	0	0	0	240	163	25	53.8793	-1	1	0		0	0	0	0	0		0	0	0	0	0	0	1	1		2.9	2.3	0.56	0.76	1.13	350
27	1	60	167	63.8	99	TEVAR	1	1	0	0	0	1	61.3558	61.4	15	30	1	1	0	0	142	76	17.5	35.627	0	0	4	0	0	4	0	0	2	0	0	5	0	0	6	0	0	1	1.6	2.3	2	0.52	0.61	0.54	250
31	1	62	167	64	50	EVAR	1	0	0	0	0	1	61.3558	61	15	30	1	0	0	0	233	194	27	55.3279	0	0	0	0	0	0	0	0	0	0	0	5	0	0	0	1	0	1	1.9	3.3	2.4	0.57	0.76	0.62	250
33	1	78	167	61	57	TEVAR	1	0	0	0	1	1	61.3558	61	15.25	30.5	1	0	0	0	204	134	20	40.9836	0	0	0	0	0	0	0	0	0	0	0	0	0	0	0	0	0	1	2.1	3	2.3	0.51	0.69	0.56	250
35	0	79	160	57	58	EVAR	1	0	0	0	0	1	56.32	56	14	28	1	0	0	0	159	103	16.3	36.3839	0	0	8	0	0	7	0	0	1	0	0	1	0	0	1	1	0	1	2.6	2.8	2.2	0.65	0.63	0.51	400
37	1	70	170	61	90	EVAR	0	0	0	0	1	1	63.58	61	15.25	30.5	0	0	0	0	266	202	28	57.377	0	0	9	0	0	4							0	0	1	0	0	1	2	2.8	2.2	0.47	0.68	0.48	200
39	1	69	178	51	85	EVAR	0	0	0	0	1	1	69.7048	51	12.75	25.5	1	0	0	0	187	137	20	49.0196	0	0	3	0	0	5	0	0	3	0	0	2	0	0	3	1	0	1	2.1	2.17	2	0.47	0.61	0.46	100
40	1	82	155	54	35	EVAR	1	0	0	0	1	1	52.855	52.9	13.225	26.45	0	0	0	0	172	127	18	42.5331	-2	0		-1	0	4	0	0	1	0	0	0	0	0	0	0	0	1	2.1	3.3	2.4	0.51	0.81	0.59	150
43	1	74	163	68.8	72	EVAR	0	0	0	1	1	1	58.4518	59	15	30	0	0	0	0	197	148	24	50.8475	0	0	0	0	0	0	0	0	0	0	0	0	0	0	0	0	0	1	2.1	3	2.2	0.5	0.71	0.61	200
45	1	73	158	52	39	EVAR	1	0	0	0	1	1	54.9208	52	13	26	1	0	0	0	197	147	18	43.2692	1	0	0	2	0	0	2	0	0	0	0	0	0	0	0	0	0	1	2	3	2.3	0.44	0.64	0.51	250
49	1	77	166	45	92	EVAR	0	0	0	0	1	1	45	45	11	22	0	0	0	0	166	113	12.8	35.5556	0	0	0	0	0	0	0	0	0	0	0	0					0	1	1.9	2.6	2.1	0.47	0.6	0.56	100
50	1	72	169	59	67	TEVAR	0	1	0	1	0	1	63	59	15	30	0	0	0	0	105	169	19	40.2542	0	0	0	0	0	0	0	0	5	0	0	3	0	0	0	0	0	1	2.2	3	2.5	0.52	0.72	0.6	300
51	1	68	170	63	51	TEVAR	1	0	0	0	1	1	64	63	16	32	0	0	0	0	269	215	27.2	53.9683	0	0	10	0	0	2	0	0	0	0	0	0	0	0	0	0	1	1	2.2	3.5	2.3	0.57	0.6	0.56	200
53	1	76	163	62	69	EVAR	0	0	0	0	1	1	59	59	15	30	0	0	0	0	145	100	17.5	37.0763	0	0	0	0	0	0	0	0	0	0	0	0	0	0	0	1	0	1	2.1	2.8	2.2	0.42	0.51	0.46	200
54	1	70	168	60	54	EVAR	1	0	0	0	0	1	62	60	15	30	0	0	0	0	221	179	24	50	-1	0	9	0	0	7	0	0	2	0	0	1	0	0	0	0	0	1		3	2.1	0.45	0.42	0.5	200
57	1	83	156	60.4	52	EVAR	1	0	0	0	0	1	54	54	14	28	1	0	0	0	227	173	18.7	43.287	0	0	3	0	0	4	0	0	2	0	0	2	0	0	0	0	0	1	1.9	2.9	2.4	0.47	0.78	0.61	150
62	1	76	160	43	50	TEVAR	0	1	0	0	1	1	57	43	11	22	0	1	0	0	204	136	18	52.3256	-3	0	0	-3	0	0	-2	0	0	-2	0	0	-2	0	0	0	0	2	1.5	2.6	2.2	0.37	0.48	0.46	200
67	1	78	164	62.5	83	TEVAR	1	0	1	1	1	1	59	59	15	30	1	0	0	0	217	153	21	44.4915	0	0	0	0	0	3.5	0	0	0	0	0	0	0	0	0	0	0	1	1.9	3	2	0.48	0.74	0.53	250
68	1	77	167	63	73	EVAR	0	0	0	0	1	1	61	61	15	30	0	0	0	0	284	231	30	61.4754	0	0	5	0	0	2.5	0	0	0	0	0	0	0	0	0	2	0	1	1.8	2.8	1.9	0.4	0.52	0.43	250
[truncated: 5 more columns]
